# Supplementary material for: Parenting and Feeding Styles and Parents’ Body Mass Index as Predictors of Body Mass Index and Disordered Eating Behaviors in Mexican Children
Source: Nutrients. 2025 Aug 28;17(17):2797. doi: 10.3390/nu17172797 (PMC12430279; doi:10.3390/nu17172797)
Supplement: Supplementary file 1 [file nutrients-17-02797-s001.zip]

Archive with 1 entries (1 files):
- nutrients-3783513-supplementary.pdf
